# Supplementary material for: Structural and Genetic Identification of the O-Antigen from an Escherichia coli Isolate, SD2019180, Representing a Novel Serogroup
Source: Int J Mol Sci. 2023 Oct 10;24(20):15040. doi: 10.3390/ijms242015040 (PMC10606467; doi:10.3390/ijms242015040)
Supplement: Supplementary file 1 [file ijms-24-15040-s001.zip]

Archive with 10 entries (10 files):
- Figure S1.jpg
- Figure S2.jpg
- Figure S3.jpg
- Figure S4.jpg
- Figure S5.jpg
- Figure S6.jpg
- Figure S7.jpg
- Figure S8.jpg
- Table S1.pdf
- Table S2.pdf
